# Supplementary material for: Pedigree-Free Estimates of Heritability in the Wild: Promising Prospects for Selfing Populations
Source: PLoS One. 2013 Jun 25;8(6):e66983. doi: 10.1371/journal.pone.0066983 (PMC3692515; doi:10.1371/journal.pone.0066983)
Supplement: Table S1 — Full data literature review. (XLS) [file pone.0066983.s004.xls]

## Sheet: review
study	species	method	type	comp	marker	marker_nb	n	trait (or h²parameter for simuls)	coef	note	h2_pedigree	SE_h²ped	h2_literature	h2_marker_method3	h2_marker	SE_h²	bias	diff_marker-ped	reference
1	Bighornsheep(Oviscanadensis)	1	empirical	ped-marker	microsat	32	137	age_at_primiparity	Wang	NA	0.04	0.14	NA	NA	-0.168539	0.25641	-0.208539	NA	Coltman_DW_(2005)_Testing_marker-based_estimates_of_heritability_in_the_wild._Molecular_Ecology_14,_2593-2599.
8	Japaneseflounder(Paralichthysolivaceus)-poplabo	1	empirical	marker-marker	microsat	7	134	anal_fin_ray_count	Wang	NA	NA	NA	NA	0.59	0.7	0.24	0.11	NA	Shikano_T_(2008)_Estimation_of_quantitative_genetic_parameters_using_marker-inferred_relatedness_in_Japanese_flounder_A_case_study_of_upward_bias._Journal_of_Heredity_99,_94-104.
8	Japaneseflounder(Paralichthysolivaceus)-poplabo2	1	empirical	marker-marker	microsat	7	105	anal_fin_ray_count	Wang	NA	NA	NA	NA	0	0.61	0.41	0.61	NA	Shikano_T_(2008)_Estimation_of_quantitative_genetic_parameters_using_marker-inferred_relatedness_in_Japanese_flounder_A_case_study_of_upward_bias._Journal_of_Heredity_99,_94-104.
2	Yellowmonkey-flower(Mimulusgattatus)	1	empirical	ped-marker	allozymes	8	665	anther_length	NA	NA	0.75	0.36	NA	NA	0.2	0.09	-0.55	NA	van_Kleunen_M,_Ritland_K_(2005)_Estimating_heritabilities_and_genetic_correlations_with_marker-based_methods_An_experimental_test_in_Mimulus_guttatus._Journal_of_Heredity_96,_368-375.
13	Prosopisalba	1	empirical	ped-marker	microsat	6	142	Basal_diameter	Ritl	NA	0.76	0.122449	NA	NA	-0.29	0.132653	-1.05	NA	Bessega_C,_Saidman_BO,_Darquier_MR,_et_al._(2009)_Consistency_between_marker-_and_genealogy-based_heritability_estimates_in_an_experimental_stand_of_Prosopis_alba_(Leguminosae)._American_Journal_of_Botany_96,_458-465.
13	Prosopisalba	1	empirical	ped-marker	microsat	6	142	Biomass	Ritl	NA	0.5	0.114796	NA	NA	-0.22	0.104592	-0.72	NA	Bessega_C,_Saidman_BO,_Darquier_MR,_et_al._(2009)_Consistency_between_marker-_and_genealogy-based_heritability_estimates_in_an_experimental_stand_of_Prosopis_alba_(Leguminosae)._American_Journal_of_Botany_96,_458-465.
8	Japaneseflounder(Paralichthysolivaceus)-poplabo	1	empirical	marker-marker	microsat	7	134	body_length	Wang	NA	NA	NA	NA	0	-0.02	0.09	-0.02	NA	Shikano_T_(2008)_Estimation_of_quantitative_genetic_parameters_using_marker-inferred_relatedness_in_Japanese_flounder_A_case_study_of_upward_bias._Journal_of_Heredity_99,_94-104.
8	Japaneseflounder(Paralichthysolivaceus)-poplabo2	1	empirical	marker-marker	microsat	7	105	body_length	Wang	NA	NA	NA	NA	0	0.14	0.22	0.14	NA	Shikano_T_(2008)_Estimation_of_quantitative_genetic_parameters_using_marker-inferred_relatedness_in_Japanese_flounder_A_case_study_of_upward_bias._Journal_of_Heredity_99,_94-104.
5	Soaysheep(Ovisaries)	1	empirical	ped-marker	microsat	12	529	body_weight	NA	NA	0.309	0.119	NA	NA	0.004	0.36	-0.305	NA	Thomas_SC,_Coltman_DW,_Pemberton_JM_(2002)_The_use_of_marker-based_relationship_information_to_estimate_the_heritability_of_body_weight_in_a_natural_population_a_cautionary_tale._Journal_of_Evolutionary_Biology_15,_92-99
5	Soaysheep(Ovisaries)	1	empirical	ped-marker	microsat	12	529	body_weight	NA	NA	0.342	0.119	NA	NA	-0.612	0.675	-0.954	NA	Thomas_SC,_Coltman_DW,_Pemberton_JM_(2002)_The_use_of_marker-based_relationship_information_to_estimate_the_heritability_of_body_weight_in_a_natural_population_a_cautionary_tale._Journal_of_Evolutionary_Biology_15,_92-99
5	Soaysheep(Ovisaries)	1	empirical	ped-marker	microsat	12	529	body_weight	NA	NA	0.385	0.125	NA	NA	0.518	0.662	0.133	NA	Thomas_SC,_Coltman_DW,_Pemberton_JM_(2002)_The_use_of_marker-based_relationship_information_to_estimate_the_heritability_of_body_weight_in_a_natural_population_a_cautionary_tale._Journal_of_Evolutionary_Biology_15,_92-99
5	Soaysheep(Ovisaries)	1	empirical	ped-marker	microsat	12	529	body_weight	NA	NA	0.29	0.112	NA	NA	0.109	0.689	-0.181	NA	Thomas_SC,_Coltman_DW,_Pemberton_JM_(2002)_The_use_of_marker-based_relationship_information_to_estimate_the_heritability_of_body_weight_in_a_natural_population_a_cautionary_tale._Journal_of_Evolutionary_Biology_15,_92-99
5	Soaysheep(Ovisaries)	1	empirical	ped-marker	microsat	12	529	body_weight	NA	NA	0.336	0.109	NA	NA	-2.814	6.212	-3.15	NA	Thomas_SC,_Coltman_DW,_Pemberton_JM_(2002)_The_use_of_marker-based_relationship_information_to_estimate_the_heritability_of_body_weight_in_a_natural_population_a_cautionary_tale._Journal_of_Evolutionary_Biology_15,_92-99
5	Soaysheep(Ovisaries)	1	empirical	ped-marker	microsat	12	529	body_weight	NA	NA	0.347	0.118	NA	NA	1.453	0.984	1.106	NA	Thomas_SC,_Coltman_DW,_Pemberton_JM_(2002)_The_use_of_marker-based_relationship_information_to_estimate_the_heritability_of_body_weight_in_a_natural_population_a_cautionary_tale._Journal_of_Evolutionary_Biology_15,_92-99
8	Japaneseflounder(Paralichthysolivaceus)-poplabo	1	empirical	marker-marker	microsat	7	134	body_weight	Wang	NA	NA	NA	NA	0	-0.01	0.09	-0.01	NA	Shikano_T_(2008)_Estimation_of_quantitative_genetic_parameters_using_marker-inferred_relatedness_in_Japanese_flounder_A_case_study_of_upward_bias._Journal_of_Heredity_99,_94-104.
8	Japaneseflounder(Paralichthysolivaceus)-poplabo2	1	empirical	marker-marker	microsat	7	105	body_weight	Wang	NA	NA	NA	NA	0	0.16	0.22	0.16	NA	Shikano_T_(2008)_Estimation_of_quantitative_genetic_parameters_using_marker-inferred_relatedness_in_Japanese_flounder_A_case_study_of_upward_bias._Journal_of_Heredity_99,_94-104.
8	Japaneseflounder(Paralichthysolivaceus)-poplabo	1	empirical	marker-marker	microsat	7	134	brightness	Wang	NA	NA	NA	NA	0	0.16	0.12	0.16	NA	Shikano_T_(2008)_Estimation_of_quantitative_genetic_parameters_using_marker-inferred_relatedness_in_Japanese_flounder_A_case_study_of_upward_bias._Journal_of_Heredity_99,_94-104.
8	Japaneseflounder(Paralichthysolivaceus)-poplabo2	1	empirical	marker-marker	microsat	7	105	brightness	Wang	NA	NA	NA	NA	0.12	0.6	0.34	0.48	NA	Shikano_T_(2008)_Estimation_of_quantitative_genetic_parameters_using_marker-inferred_relatedness_in_Japanese_flounder_A_case_study_of_upward_bias._Journal_of_Heredity_99,_94-104.
12	Eucalyptus	1	empirical	data-marker	microsat	6	259	Cineole	LR	NA	NA	NA	0.5	NA	0.29	-0.335	-0.21		Andrew_RL,_Peakall_R,_Wallis_IR,_et_al._(2005)_Marker-based_quantitative_genetics_in_the_wild_The_heritability_and_genetic_correlation_of_chemical_defenses_in_eucalyptus._Genetics_171,_1989-2000
8	Japaneseflounder(Paralichthysolivaceus)-poplabo	1	empirical	marker-marker	microsat	7	134	condition_factor	Wang	NA	NA	NA	NA	0.02	0.03	0.08	0.01	NA	Shikano_T_(2008)_Estimation_of_quantitative_genetic_parameters_using_marker-inferred_relatedness_in_Japanese_flounder_A_case_study_of_upward_bias._Journal_of_Heredity_99,_94-104.
8	Japaneseflounder(Paralichthysolivaceus)-poplabo2	1	empirical	marker-marker	microsat	7	105	condition_factor	Wang	NA	NA	NA	NA	0	-0.07	0.23	-0.07	NA	Shikano_T_(2008)_Estimation_of_quantitative_genetic_parameters_using_marker-inferred_relatedness_in_Japanese_flounder_A_case_study_of_upward_bias._Journal_of_Heredity_99,_94-104.
2	Yellowmonkey-flower(Mimulusgattatus)	1	empirical	ped-marker	allozymes	8	665	corolla_length/width	NA	NA	0.47	0.35	NA	NA	0.1	0.07	-0.37	NA	van_Kleunen_M,_Ritland_K_(2005)_Estimating_heritabilities_and_genetic_correlations_with_marker-based_methods_An_experimental_test_in_Mimulus_guttatus._Journal_of_Heredity_96,_368-375.
2	Yellowmonkey-flower(Mimulusgattatus)	1	empirical	ped-marker	allozymes	8	665	corolla_width	NA	NA	0.92	0.37	NA	NA	0.21	0.09	-0.71	NA	van_Kleunen_M,_Ritland_K_(2005)_Estimating_heritabilities_and_genetic_correlations_with_marker-based_methods_An_experimental_test_in_Mimulus_guttatus._Journal_of_Heredity_96,_368-375.
9	Capricornsilvereye(Zosteropslateralischlorocephalus)	1	empirical	ped-marker	microsat	11	479	Culmen_depth	NA	NA	0.18	-0.083	NA	NA	0.001125	NA	-0.178875	NA	Frentiu_FD,_Clegg_SM,_Chittock_J,_et_al._(2008)_Pedigree-free_animal_models_the_relatedness_matrix_reloaded._Proceedings_of_the_Royal_Society_B_Biological_Sciences_275,_639-647.
9	Capricornsilvereye(Zosteropslateralischlorocephalus)	1	empirical	ped-marker	microsat	11	479	Culmen_length	NA	NA	0.231	-0.092	NA	NA	0	NA	-0.231	NA	Frentiu_FD,_Clegg_SM,_Chittock_J,_et_al._(2008)_Pedigree-free_animal_models_the_relatedness_matrix_reloaded._Proceedings_of_the_Royal_Society_B_Biological_Sciences_275,_639-647.
9	Capricornsilvereye(Zosteropslateralischlorocephalus)	1	empirical	ped-marker	microsat	11	479	Culmen_width	NA	NA	0.312	-0.092	NA	NA	0.0048	NA	-0.3072	NA	Frentiu_FD,_Clegg_SM,_Chittock_J,_et_al._(2008)_Pedigree-free_animal_models_the_relatedness_matrix_reloaded._Proceedings_of_the_Royal_Society_B_Biological_Sciences_275,_639-647.
8	Japaneseflounder(Paralichthysolivaceus)-poplabo	1	empirical	marker-marker	microsat	7	134	dorsal_fin_ray_count	Wang	NA	NA	NA	NA	0.22	0.68	0.22	0.46	NA	Shikano_T_(2008)_Estimation_of_quantitative_genetic_parameters_using_marker-inferred_relatedness_in_Japanese_flounder_A_case_study_of_upward_bias._Journal_of_Heredity_99,_94-104.
8	Japaneseflounder(Paralichthysolivaceus)-poplabo2	1	empirical	marker-marker	microsat	7	105	dorsal_fin_ray_count	Wang	NA	NA	NA	NA	0.23	1.15	0.48	0.92	NA	Shikano_T_(2008)_Estimation_of_quantitative_genetic_parameters_using_marker-inferred_relatedness_in_Japanese_flounder_A_case_study_of_upward_bias._Journal_of_Heredity_99,_94-104.
1	Bighornsheep(Oviscanadensis)	1	empirical	ped-marker	microsat	32	112	F_June_lamb_weight	Wang	NA	0.4	0.15	NA	NA	0.108974	0.404762	-0.291026	NA	Coltman_DW_(2005)_Testing_marker-based_estimates_of_heritability_in_the_wild._Molecular_Ecology_14,_2593-2599.
1	Bighornsheep(Oviscanadensis)	1	empirical	ped-marker	microsat	32	186	F_June_weight	Wang	NA	0.52	0.12	NA	NA	0.0740741	0.224138	-0.445926	NA	Coltman_DW_(2005)_Testing_marker-based_estimates_of_heritability_in_the_wild._Molecular_Ecology_14,_2593-2599.
1	Bighornsheep(Oviscanadensis)	1	empirical	ped-marker	microsat	32	124	F_Sept_lamb_weight	Wang	NA	0.56	0.14	NA	NA	0.226316	0.231707	-0.333684	NA	Coltman_DW_(2005)_Testing_marker-based_estimates_of_heritability_in_the_wild._Molecular_Ecology_14,_2593-2599.
1	Bighornsheep(Oviscanadensis)	1	empirical	ped-marker	microsat	32	178	F_Sept_weight	Wang	NA	0.42	0.11	NA	NA	0.0243902	0.216667	-0.39561	NA	Coltman_DW_(2005)_Testing_marker-based_estimates_of_heritability_in_the_wild._Molecular_Ecology_14,_2593-2599.
2	Yellowmonkey-flower(Mimulusgattatus)	1	empirical	ped-marker	allozymes	8	665	FA_in_red_dots	NA	NA	0.27	0.34	NA	NA	0.01	0.06	-0.26	NA	van_Kleunen_M,_Ritland_K_(2005)_Estimating_heritabilities_and_genetic_correlations_with_marker-based_methods_An_experimental_test_in_Mimulus_guttatus._Journal_of_Heredity_96,_368-375.
1	Bighornsheep(Oviscanadensis)	1	empirical	ped-marker	microsat	32	138	Fec	Wang	NA	0.34	0.15	NA	NA	0.131868	0.233333	-0.208132	NA	Coltman_DW_(2005)_Testing_marker-based_estimates_of_heritability_in_the_wild._Molecular_Ecology_14,_2593-2599.
6	rainbowtrout(Oncorhynchusmykiss)	1	empirical	marker-marker	microsat	16	268	female_spawning_time_at_ages_3	NA	NA	NA	NA	NA	0.5	2.41	0.420918	1.91	NA	Wilson_AJ,_McDonald_G,_Moghadam_HK,_Herbinger_CM,_Ferguson_MM_(2003)_Marker-assisted_estimation_of_quantitative_genetic_parameters_in_rainbow_trout,_Oncorhynchus_mykiss._Genetics_Research_81,_145-156.
6	rainbowtrout(Oncorhynchusmykiss)	1	empirical	marker-marker	microsat	16	279	female_spawning_time_at_ages_4	NA	NA	NA	NA	NA	0.498	2.35	0.403061	1.852	NA	Wilson_AJ,_McDonald_G,_Moghadam_HK,_Herbinger_CM,_Ferguson_MM_(2003)_Marker-assisted_estimation_of_quantitative_genetic_parameters_in_rainbow_trout,_Oncorhynchus_mykiss._Genetics_Research_81,_145-156.
13	Prosopisalba	1	empirical	ped-marker	microsat	6	142	Height	Ritl	NA	0.57	0.114796	NA	NA	0.15	0.0382653	-0.42	NA	Bessega_C,_Saidman_BO,_Darquier_MR,_et_al._(2009)_Consistency_between_marker-_and_genealogy-based_heritability_estimates_in_an_experimental_stand_of_Prosopis_alba_(Leguminosae)._American_Journal_of_Botany_96,_458-465.
1	Bighornsheep(Oviscanadensis)	1	empirical	ped-marker	microsat	32	111	horn_base	Wang	NA	0.68	0.14	NA	NA	0.335165	0.233333	-0.344835		Coltman_DW_(2005)_Testing_marker-based_estimates_of_heritability_in_the_wild._Molecular_Ecology_14,_2593-2599.
1	Bighornsheep(Oviscanadensis)	1	empirical	ped-marker	microsat	32	111	horn_length	Wang	NA	0.43	0.16	NA	NA	0.214286	0.233333	-0.215714		Coltman_DW_(2005)_Testing_marker-based_estimates_of_heritability_in_the_wild._Molecular_Ecology_14,_2593-2599.
8	Japaneseflounder(Paralichthysolivaceus)-poplabo	1	empirical	marker-marker	microsat	7	134	hypermelanosis_area	Wang	NA	NA	NA	NA	0.97	1.19	0.29	0.22	NA	Shikano_T_(2008)_Estimation_of_quantitative_genetic_parameters_using_marker-inferred_relatedness_in_Japanese_flounder_A_case_study_of_upward_bias._Journal_of_Heredity_99,_94-104.
8	Japaneseflounder(Paralichthysolivaceus)-poplabo2	1	empirical	marker-marker	microsat	7	105	hypermelanosis_area	Wang	NA	NA	NA	NA	0.55	1.21	0.41	0.66	NA	Shikano_T_(2008)_Estimation_of_quantitative_genetic_parameters_using_marker-inferred_relatedness_in_Japanese_flounder_A_case_study_of_upward_bias._Journal_of_Heredity_99,_94-104.
10	Sheatree(Vitellariaparadoxa)	1	empirical	ped-marker	microsat	12	200	Leaf_angle_basis	Wang	NA	0.54	0.18	NA	NA	0.395	NA	-0.145	NA	Bouvet_JM,_Kelly_B,_Sanou_H,_Allal_F_(2008)_Comparison_of_marker-_and_pedigree-based_methods_for_estimating_heritability_in_an_agroforestry_population_of_Vitellaria_paradoxa_CF_Gaertn._(shea_tree)._Genetic_Resources_and_Crop_Evolution_55,_1291-1301.
10	Sheatree(Vitellariaparadoxa)	1	empirical	ped-marker	microsat	12	200	leaf_angle_end	Wang	NA	1.633	0.7	NA	NA	0.337	NA	-1.296	NA	Bouvet_JM,_Kelly_B,_Sanou_H,_Allal_F_(2008)_Comparison_of_marker-_and_pedigree-based_methods_for_estimating_heritability_in_an_agroforestry_population_of_Vitellaria_paradoxa_CF_Gaertn._(shea_tree)._Genetic_Resources_and_Crop_Evolution_55,_1291-1301.
10	Sheatree(Vitellariaparadoxa)	1	empirical	ped-marker	microsat	12	200	Leaf_length	Wang	NA	0.36	0.22	NA	NA	-0.047	NA	-0.407	NA	Bouvet_JM,_Kelly_B,_Sanou_H,_Allal_F_(2008)_Comparison_of_marker-_and_pedigree-based_methods_for_estimating_heritability_in_an_agroforestry_population_of_Vitellaria_paradoxa_CF_Gaertn._(shea_tree)._Genetic_Resources_and_Crop_Evolution_55,_1291-1301.
10	Sheatree(Vitellariaparadoxa)	1	empirical	ped-marker	microsat	12	200	Leaf_width	Wang	NA	0.67	0.16	NA	NA	-0.2	NA	-0.87	NA	Bouvet_JM,_Kelly_B,_Sanou_H,_Allal_F_(2008)_Comparison_of_marker-_and_pedigree-based_methods_for_estimating_heritability_in_an_agroforestry_population_of_Vitellaria_paradoxa_CF_Gaertn._(shea_tree)._Genetic_Resources_and_Crop_Evolution_55,_1291-1301.
13	Prosopisalba	1	empirical	ped-marker	microsat	6	142	leaflets_apex	Ritl	NA	1.79	0.127551	NA	NA	0.48	0.0586735	-1.31	NA	Bessega_C,_Saidman_BO,_Darquier_MR,_et_al._(2009)_Consistency_between_marker-_and_genealogy-based_heritability_estimates_in_an_experimental_stand_of_Prosopis_alba_(Leguminosae)._American_Journal_of_Botany_96,_458-465.
13	Prosopisalba	1	empirical	ped-marker	microsat	6	142	leaflets_apex/tot_area	Ritl	NA	1.23	0.130102	NA	NA	1.03	0.0586735	-0.2	NA	Bessega_C,_Saidman_BO,_Darquier_MR,_et_al._(2009)_Consistency_between_marker-_and_genealogy-based_heritability_estimates_in_an_experimental_stand_of_Prosopis_alba_(Leguminosae)._American_Journal_of_Botany_96,_458-465.
13	Prosopisalba	1	empirical	ped-marker	microsat	6	142	leaflets_falcate	Ritl	NA	1.58	0.127551	NA	NA	1.06	0.0357143	-0.52	NA	Bessega_C,_Saidman_BO,_Darquier_MR,_et_al._(2009)_Consistency_between_marker-_and_genealogy-based_heritability_estimates_in_an_experimental_stand_of_Prosopis_alba_(Leguminosae)._American_Journal_of_Botany_96,_458-465.
13	Prosopisalba	1	empirical	ped-marker	microsat	6	142	leaflets_length	Ritl	NA	1.97	0.125	NA	NA	0.35	0.0790816	-1.62	NA	Bessega_C,_Saidman_BO,_Darquier_MR,_et_al._(2009)_Consistency_between_marker-_and_genealogy-based_heritability_estimates_in_an_experimental_stand_of_Prosopis_alba_(Leguminosae)._American_Journal_of_Botany_96,_458-465.
13	Prosopisalba	1	empirical	ped-marker	microsat	6	142	leaflets_length/width	Ritl	NA	2.74	0.0969388	NA	NA	1.69	0.0841837	-1.05	NA	Bessega_C,_Saidman_BO,_Darquier_MR,_et_al._(2009)_Consistency_between_marker-_and_genealogy-based_heritability_estimates_in_an_experimental_stand_of_Prosopis_alba_(Leguminosae)._American_Journal_of_Botany_96,_458-465.
1	Bighornsheep(Oviscanadensis)	1	empirical	ped-marker	microsat	32	142	longev	Wang	NA	0	NA	NA	NA	-0.0529412	0.46875	-0.0529412	NA	Coltman_DW_(2005)_Testing_marker-based_estimates_of_heritability_in_the_wild._Molecular_Ecology_14,_2593-2599.
1	Bighornsheep(Oviscanadensis)	1	empirical	ped-marker	microsat	32	114	longevity	Wang	NA	0	NA	NA	NA	0.117347	0.23913	0.117347	NA	Coltman_DW_(2005)_Testing_marker-based_estimates_of_heritability_in_the_wild._Molecular_Ecology_14,_2593-2599.
1	Bighornsheep(Oviscanadensis)	1	empirical	ped-marker	microsat	32	148	LRS	Wang	NA	0	NA	NA	NA	-0.115385	0.155556	-0.115385	NA	Coltman_DW_(2005)_Testing_marker-based_estimates_of_heritability_in_the_wild._Molecular_Ecology_14,_2593-2599.
1	Bighornsheep(Oviscanadensis)	1	empirical	ped-marker	microsat	32	130	LRS	Wang	NA	0	NA	NA	NA	0.00581395	2.5	0.00581395	NA	Coltman_DW_(2005)_Testing_marker-based_estimates_of_heritability_in_the_wild._Molecular_Ecology_14,_2593-2599.
1	Bighornsheep(Oviscanadensis)	1	empirical	ped-marker	microsat	32	107	mating_success	Wang	NA	0.06	0.1	NA	NA	0.0164835	0.266667	-0.0435165	NA	Coltman_DW_(2005)_Testing_marker-based_estimates_of_heritability_in_the_wild._Molecular_Ecology_14,_2593-2599.
13	Prosopisalba	1	empirical	ped-marker	microsat	6	142	nb_pinnae	Ritl	NA	1.84	0.127551	NA	NA	1.36	0.0382653	-0.48	NA	Bessega_C,_Saidman_BO,_Darquier_MR,_et_al._(2009)_Consistency_between_marker-_and_genealogy-based_heritability_estimates_in_an_experimental_stand_of_Prosopis_alba_(Leguminosae)._American_Journal_of_Botany_96,_458-465.
2	Yellowmonkey-flower(Mimulusgattatus)	1	empirical	ped-marker	allozymes	8	665	ovary_length	NA	NA	1.18	0.38	NA	NA	0.18	0.08	-1	NA	van_Kleunen_M,_Ritland_K_(2005)_Estimating_heritabilities_and_genetic_correlations_with_marker-based_methods_An_experimental_test_in_Mimulus_guttatus._Journal_of_Heredity_96,_368-375.
13	Prosopisalba	1	empirical	ped-marker	microsat	6	142	Pair_of_leaflets/pinna	Ritl	NA	1.02	0.125	NA	NA	0.61	0.0484694	-0.41	NA	Bessega_C,_Saidman_BO,_Darquier_MR,_et_al._(2009)_Consistency_between_marker-_and_genealogy-based_heritability_estimates_in_an_experimental_stand_of_Prosopis_alba_(Leguminosae)._American_Journal_of_Botany_96,_458-465.
10	Sheatree(Vitellariaparadoxa)	1	empirical	ped-marker	microsat	12	200	petiole_length	Wang	NA	0.95	0.12	NA	NA	0.147		-0.803	NA	Bouvet_JM,_Kelly_B,_Sanou_H,_Allal_F_(2008)_Comparison_of_marker-_and_pedigree-based_methods_for_estimating_heritability_in_an_agroforestry_population_of_Vitellaria_paradoxa_CF_Gaertn._(shea_tree)._Genetic_Resources_and_Crop_Evolution_55,_1291-1301.
13	Prosopisalba	1	empirical	ped-marker	microsat	6	142	Petiole_length	Ritl	NA	1.76	0.127551	NA	NA	0.34	0.0612245	-1.42	NA	Bessega_C,_Saidman_BO,_Darquier_MR,_et_al._(2009)_Consistency_between_marker-_and_genealogy-based_heritability_estimates_in_an_experimental_stand_of_Prosopis_alba_(Leguminosae)._American_Journal_of_Botany_96,_458-465.
3	Turkeyoak(Q.laevis)	1	empirical	ped-marker	microsat	5	200	phenolic_compounds	NA	NA	NA		NA	NA	NA		NA	NA	Klaper_R,_Ritland_K,_Mousseau_TA,_Hunter_MD_(2001)_Heritability_of_Phenolics_in_Quercus_laevis_Inferred_Using_Molecular_Markers._J_Hered_92,_421-426.
13	Prosopisalba	1	empirical	ped-marker	microsat	6	142	Pinna_length	Ritl	NA	1.76	0.127551	NA	NA	0.81	0.0510204	-0.95	NA	Bessega_C,_Saidman_BO,_Darquier_MR,_et_al._(2009)_Consistency_between_marker-_and_genealogy-based_heritability_estimates_in_an_experimental_stand_of_Prosopis_alba_(Leguminosae)._American_Journal_of_Botany_96,_458-465.
2	Yellowmonkey-flower(Mimulusgattatus)	1	empirical	ped-marker	allozymes	8	665	red_dots_corolla	NA	NA	1.19	0.38	NA	NA	0.24	0.18	-0.95	NA	van_Kleunen_M,_Ritland_K_(2005)_Estimating_heritabilities_and_genetic_correlations_with_marker-based_methods_An_experimental_test_in_Mimulus_guttatus._Journal_of_Heredity_96,_368-375.
13	Prosopisalba	1	empirical	ped-marker	microsat	6	142	Spine_length	Ritl	NA	1.13	0.127551	NA	NA	0.42	0.0382653	-0.71	NA	Bessega_C,_Saidman_BO,_Darquier_MR,_et_al._(2009)_Consistency_between_marker-_and_genealogy-based_heritability_estimates_in_an_experimental_stand_of_Prosopis_alba_(Leguminosae)._American_Journal_of_Botany_96,_458-465.
2	Yellowmonkey-flower(Mimulusgattatus)	1	empirical	ped-marker	allozymes	8	665	stigma-anther_separation	NA	NA	0.95	0.37	NA	NA	0.08	0.07	-0.87	NA	van_Kleunen_M,_Ritland_K_(2005)_Estimating_heritabilities_and_genetic_correlations_with_marker-based_methods_An_experimental_test_in_Mimulus_guttatus._Journal_of_Heredity_96,_368-375.
9	Capricornsilvereye(Zosteropslateralischlorocephalus)	1	empirical	ped-marker	microsat	11	479	Tail_length	NA	NA	0.271	-0.097	NA	NA	-0.00112917	NA	-0.272129	NA	Frentiu_FD,_Clegg_SM,_Chittock_J,_et_al._(2008)_Pedigree-free_animal_models_the_relatedness_matrix_reloaded._Proceedings_of_the_Royal_Society_B_Biological_Sciences_275,_639-647.
9	Capricornsilvereye(Zosteropslateralischlorocephalus)	1	empirical	ped-marker	microsat	11	479	Tarsus_length	NA	NA	0.236	-0.097	NA	NA	0	NA	-0.236	NA	Frentiu_FD,_Clegg_SM,_Chittock_J,_et_al._(2008)_Pedigree-free_animal_models_the_relatedness_matrix_reloaded._Proceedings_of_the_Royal_Society_B_Biological_Sciences_275,_639-647.
8	Japaneseflounder(Paralichthysolivaceus)-poplabo	1	empirical	marker-marker	microsat	7	134	tolerance_high_temp	Wang	NA	NA	NA	NA	0	0.3	0.24	0.3	NA	Shikano_T_(2008)_Estimation_of_quantitative_genetic_parameters_using_marker-inferred_relatedness_in_Japanese_flounder_A_case_study_of_upward_bias._Journal_of_Heredity_99,_94-104.
8	Japaneseflounder(Paralichthysolivaceus)-poplabo2	1	empirical	marker-marker	microsat	7	105	tolerance_high_temp	Wang	NA	NA	NA	NA	0.34	1.06	0.63	0.72	NA	Shikano_T_(2008)_Estimation_of_quantitative_genetic_parameters_using_marker-inferred_relatedness_in_Japanese_flounder_A_case_study_of_upward_bias._Journal_of_Heredity_99,_94-104.
8	Japaneseflounder(Paralichthysolivaceus)-poplabo	1	empirical	marker-marker	microsat	7	134	tolerance_salinity	Wang	NA	NA	NA	NA	0.29	-0.02	0.13	-0.31	NA	Shikano_T_(2008)_Estimation_of_quantitative_genetic_parameters_using_marker-inferred_relatedness_in_Japanese_flounder_A_case_study_of_upward_bias._Journal_of_Heredity_99,_94-104.
8	Japaneseflounder(Paralichthysolivaceus)-poplabo2	1	empirical	marker-marker	microsat	7	105	tolerance_salinity	Wang	NA	NA	NA	NA	0.32	0.39	0.55	0.07	NA	Shikano_T_(2008)_Estimation_of_quantitative_genetic_parameters_using_marker-inferred_relatedness_in_Japanese_flounder_A_case_study_of_upward_bias._Journal_of_Heredity_99,_94-104.
8	Japaneseflounder(Paralichthysolivaceus)-poplabo	1	empirical	marker-marker	microsat	7	134	vertebral_count	Wang	NA	NA	NA	NA	0.42	0.57	0.24	0.15	NA	Shikano_T_(2008)_Estimation_of_quantitative_genetic_parameters_using_marker-inferred_relatedness_in_Japanese_flounder_A_case_study_of_upward_bias._Journal_of_Heredity_99,_94-104.
8	Japaneseflounder(Paralichthysolivaceus)-poplabo2	1	empirical	marker-marker	microsat	7	105	vertebral_count	Wang	NA	NA	NA	NA	0.42	1.5	0.46	1.08	NA	Shikano_T_(2008)_Estimation_of_quantitative_genetic_parameters_using_marker-inferred_relatedness_in_Japanese_flounder_A_case_study_of_upward_bias._Journal_of_Heredity_99,_94-104.
1	Bighornsheep(Oviscanadensis)	1	empirical	ped-marker	microsat	32	138	weaming_success	Wang	NA	0.17	0.16	NA	NA	0.011236	0.189189	-0.158764	NA	Coltman_DW_(2005)_Testing_marker-based_estimates_of_heritability_in_the_wild._Molecular_Ecology_14,_2593-2599.
1	Bighornsheep(Oviscanadensis)	1	empirical	ped-marker	microsat	32	120	weight	Wang	NA	0.4	0.14	NA	NA	0.05	0.177778	-0.35	NA	Coltman_DW_(2005)_Testing_marker-based_estimates_of_heritability_in_the_wild._Molecular_Ecology_14,_2593-2599.
6	rainbowtrout(Oncorhynchusmykiss)	1	empirical	marker-marker	microsat	16	628	weight	NA	NA	NA	NA	NA	0.455	1.78	0.221939	1.325	NA	Wilson_AJ,_McDonald_G,_Moghadam_HK,_Herbinger_CM,_Ferguson_MM_(2003)_Marker-assisted_estimation_of_quantitative_genetic_parameters_in_rainbow_trout,_Oncorhynchus_mykiss._Genetics_Research_81,_145-156.
9	Capricornsilvereye(Zosteropslateralischlorocephalus)	1	empirical	ped-marker	microsat	11	479	Wing_length	NA	NA	0.186	-0.086	NA	NA	-0.00109412	NA	-0.187094	NA	Frentiu_FD,_Clegg_SM,_Chittock_J,_et_al._(2008)_Pedigree-free_animal_models_the_relatedness_matrix_reloaded._Proceedings_of_the_Royal_Society_B_Biological_Sciences_275,_639-647.
14	Pinusradiata	1	empirical	ped-marker	microsat	8	355	wood_density	Ritl	NA	0.38	0.17	NA	NA	0.79	0.5	0.41	NA	Kumar_S,_Richardson_TE_(2005)_Inferring_relatedness_and_heritability_using_molecular_markers_in_radiata_pine._Molecular_Breeding_15,_55-64.
2	Yellowmonkey-flower(Mimulusgattatus)	2	empirical	ped-marker	allozymes	8	665	anther_length	NA	NA	0.75	0.36	NA	NA	0.32	0.09	-0.43	NA	van_Kleunen_M,_Ritland_K_(2005)_Estimating_heritabilities_and_genetic_correlations_with_marker-based_methods_An_experimental_test_in_Mimulus_guttatus._Journal_of_Heredity_96,_368-375.
5	Soaysheep(Ovisaries)	2	empirical	ped-marker	microsat	12	529	body_weight	NA	NA	0.309	0.119	NA	NA	0.417	0.278	0.108	NA	Thomas_SC,_Coltman_DW,_Pemberton_JM_(2002)_The_use_of_marker-based_relationship_information_to_estimate_the_heritability_of_body_weight_in_a_natural_population_a_cautionary_tale._Journal_of_Evolutionary_Biology_15,_92-99
5	Soaysheep(Ovisaries)	2	empirical	ped-marker	microsat	12	529	body_weight	NA	NA	0.342	0.119	NA	NA	0.405	0.286	0.063	NA	Thomas_SC,_Coltman_DW,_Pemberton_JM_(2002)_The_use_of_marker-based_relationship_information_to_estimate_the_heritability_of_body_weight_in_a_natural_population_a_cautionary_tale._Journal_of_Evolutionary_Biology_15,_92-99
5	Soaysheep(Ovisaries)	2	empirical	ped-marker	microsat	12	529	body_weight	NA	NA	0.385	0.125	NA	NA	0.411	0.212	0.026	NA	Thomas_SC,_Coltman_DW,_Pemberton_JM_(2002)_The_use_of_marker-based_relationship_information_to_estimate_the_heritability_of_body_weight_in_a_natural_population_a_cautionary_tale._Journal_of_Evolutionary_Biology_15,_92-99
5	Soaysheep(Ovisaries)	2	empirical	ped-marker	microsat	12	529	body_weight	NA	NA	0.29	0.112	NA	NA	0.372	0.306	0.082	NA	Thomas_SC,_Coltman_DW,_Pemberton_JM_(2002)_The_use_of_marker-based_relationship_information_to_estimate_the_heritability_of_body_weight_in_a_natural_population_a_cautionary_tale._Journal_of_Evolutionary_Biology_15,_92-99
5	Soaysheep(Ovisaries)	2	empirical	ped-marker	microsat	12	529	body_weight	NA	NA	0.336	0.109	NA	NA	0.308	0.318	-0.028	NA	Thomas_SC,_Coltman_DW,_Pemberton_JM_(2002)_The_use_of_marker-based_relationship_information_to_estimate_the_heritability_of_body_weight_in_a_natural_population_a_cautionary_tale._Journal_of_Evolutionary_Biology_15,_92-99
5	Soaysheep(Ovisaries)	2	empirical	ped-marker	microsat	12	529	body_weight	NA	NA	0.347	0.118	NA	NA	0.199	0.248	-0.148	NA	Thomas_SC,_Coltman_DW,_Pemberton_JM_(2002)_The_use_of_marker-based_relationship_information_to_estimate_the_heritability_of_body_weight_in_a_natural_population_a_cautionary_tale._Journal_of_Evolutionary_Biology_15,_92-99
2	Yellowmonkey-flower(Mimulusgattatus)	2	empirical	ped-marker	allozymes	8	665	corolla_length/width	NA	NA	0.47	0.35	NA	NA	0.11	0.06	-0.36	NA	van_Kleunen_M,_Ritland_K_(2005)_Estimating_heritabilities_and_genetic_correlations_with_marker-based_methods_An_experimental_test_in_Mimulus_guttatus._Journal_of_Heredity_96,_368-375.
2	Yellowmonkey-flower(Mimulusgattatus)	2	empirical	ped-marker	allozymes	8	665	corolla_width	NA	NA	0.92	0.37	NA	NA	0.36	0.1	-0.56	NA	van_Kleunen_M,_Ritland_K_(2005)_Estimating_heritabilities_and_genetic_correlations_with_marker-based_methods_An_experimental_test_in_Mimulus_guttatus._Journal_of_Heredity_96,_368-375.
2	Yellowmonkey-flower(Mimulusgattatus)	2	empirical	ped-marker	allozymes	8	665	FA_in_red_dots	NA	NA	0.27	0.34	NA	NA	0	0.06	-0.27	NA	van_Kleunen_M,_Ritland_K_(2005)_Estimating_heritabilities_and_genetic_correlations_with_marker-based_methods_An_experimental_test_in_Mimulus_guttatus._Journal_of_Heredity_96,_368-375.
6	rainbowtrout(Oncorhynchusmykiss)	2	empirical	marker-marker	microsat	16	268	female_spawning_time_at_ages_3	NA	NA	NA	NA	NA	0.5	0.456	0.049	-0.044	NA	Wilson_AJ,_McDonald_G,_Moghadam_HK,_Herbinger_CM,_Ferguson_MM_(2003)_Marker-assisted_estimation_of_quantitative_genetic_parameters_in_rainbow_trout,_Oncorhynchus_mykiss._Genetics_Research_81,_145-156.
6	rainbowtrout(Oncorhynchusmykiss)	2	empirical	marker-marker	microsat	16	279	female_spawning_time_at_ages_4	NA	NA	NA	NA	NA	0.498	0.402	0.058	-0.096	NA	Wilson_AJ,_McDonald_G,_Moghadam_HK,_Herbinger_CM,_Ferguson_MM_(2003)_Marker-assisted_estimation_of_quantitative_genetic_parameters_in_rainbow_trout,_Oncorhynchus_mykiss._Genetics_Research_81,_145-156.
4	Salmon(Oncorhynchustshawytscha),	2	empirical	ped-marker	1Single_Locus_Probe_+_1_minisat	2	170	jacking	NA	NA	NA	0.24	0.48	NA	0.67	0.2	0.19	NA	Mousseau_et_al.,_1998
4	Salmon(Oncorhynchustshawytscha),	2	empirical	ped-marker	1Single_Locus_Probe_+_1_minisat	2	170	jacking	NA	NA	0.32	0.14	NA	NA	0.67	0.2	0.35	NA	Mousseau_et_al.,_1998
2	Yellowmonkey-flower(Mimulusgattatus)	2	empirical	ped-marker	allozymes	8	665	ovary_length	NA	NA	1.18	0.38	NA	NA	0.2	0.07	-0.98	NA	van_Kleunen_M,_Ritland_K_(2005)_Estimating_heritabilities_and_genetic_correlations_with_marker-based_methods_An_experimental_test_in_Mimulus_guttatus._Journal_of_Heredity_96,_368-375.
2	Yellowmonkey-flower(Mimulusgattatus)	2	empirical	ped-marker	allozymes	8	665	red_dots_corolla	NA	NA	1.19	0.38	NA	NA	0.42	0.11	-0.77	NA	van_Kleunen_M,_Ritland_K_(2005)_Estimating_heritabilities_and_genetic_correlations_with_marker-based_methods_An_experimental_test_in_Mimulus_guttatus._Journal_of_Heredity_96,_368-375.
2	Yellowmonkey-flower(Mimulusgattatus)	2	empirical	ped-marker	allozymes	8	665	stigma-anther_separation	NA	NA	0.95	0.37	NA	NA	0.1	0.08	-0.85	NA	van_Kleunen_M,_Ritland_K_(2005)_Estimating_heritabilities_and_genetic_correlations_with_marker-based_methods_An_experimental_test_in_Mimulus_guttatus._Journal_of_Heredity_96,_368-375.
6	rainbowtrout(Oncorhynchusmykiss)	2	empirical	marker-marker	microsat	16	628	weight	NA	NA	NA	NA	NA	0.455	0.382	0.031	-0.073	NA	Wilson_AJ,_McDonald_G,_Moghadam_HK,_Herbinger_CM,_Ferguson_MM_(2003)_Marker-assisted_estimation_of_quantitative_genetic_parameters_in_rainbow_trout,_Oncorhynchus_mykiss._Genetics_Research_81,_145-156.
5	Soaysheep(Ovisaries)	3	empirical	ped-marker	microsat	12	529	body_weight	NA	NA	0.309	0.119	NA	NA	0.145	0.094	-0.164	NA	Thomas_SC,_Coltman_DW,_Pemberton_JM_(2002)_The_use_of_marker-based_relationship_information_to_estimate_the_heritability_of_body_weight_in_a_natural_population_a_cautionary_tale._Journal_of_Evolutionary_Biology_15,_92-99
5	Soaysheep(Ovisaries)	3	empirical	ped-marker	microsat	12	529	body_weight	NA	NA	0.342	0.119	NA	NA	0.182	0.095	-0.16	NA	Thomas_SC,_Coltman_DW,_Pemberton_JM_(2002)_The_use_of_marker-based_relationship_information_to_estimate_the_heritability_of_body_weight_in_a_natural_population_a_cautionary_tale._Journal_of_Evolutionary_Biology_15,_92-99
5	Soaysheep(Ovisaries)	3	empirical	ped-marker	microsat	12	529	body_weight	NA	NA	0.385	0.125	NA	NA	0.167	0.098	-0.218	NA	Thomas_SC,_Coltman_DW,_Pemberton_JM_(2002)_The_use_of_marker-based_relationship_information_to_estimate_the_heritability_of_body_weight_in_a_natural_population_a_cautionary_tale._Journal_of_Evolutionary_Biology_15,_92-99
5	Soaysheep(Ovisaries)	3	empirical	ped-marker	microsat	12	529	body_weight	NA	NA	0.29	0.112	NA	NA	0.153	0.091	-0.137	NA	Thomas_SC,_Coltman_DW,_Pemberton_JM_(2002)_The_use_of_marker-based_relationship_information_to_estimate_the_heritability_of_body_weight_in_a_natural_population_a_cautionary_tale._Journal_of_Evolutionary_Biology_15,_92-99
5	Soaysheep(Ovisaries)	3	empirical	ped-marker	microsat	12	529	body_weight	NA	NA	0.336	0.109	NA	NA	0.202	0.09	-0.134	NA	Thomas_SC,_Coltman_DW,_Pemberton_JM_(2002)_The_use_of_marker-based_relationship_information_to_estimate_the_heritability_of_body_weight_in_a_natural_population_a_cautionary_tale._Journal_of_Evolutionary_Biology_15,_92-99
5	Soaysheep(Ovisaries)	3	empirical	ped-marker	microsat	12	529	body_weight	NA	NA	0.347	0.118	NA	NA	0.159	0.093	-0.188	NA	Thomas_SC,_Coltman_DW,_Pemberton_JM_(2002)_The_use_of_marker-based_relationship_information_to_estimate_the_heritability_of_body_weight_in_a_natural_population_a_cautionary_tale._Journal_of_Evolutionary_Biology_15,_92-99
33	Angussteer	4	empirical	ped-marker	SNP	41028	698	ADG	NA	NA	0	NA	NA	NA	0.09	NA	0.09	NA	Rolf,_M.,_J._Taylor,_R._Schnabel,_S._McKay,_M._McClure,_S._Northcutt,_M._Kerley,_and_R._Weaber.__2010.__Impact_of_reduced_marker_set_estimation_of_genomic_relationship_matrices_on_genomic_selection_for_feed_efficiency_in_Angus_cattle._BMC_Genetics_11:24.
33	Angussteer	4	empirical	ped-marker	SNP	41028	698	AFI	NA	NA	0.16	NA	NA	NA	0.14	NA	-0.02	NA	Rolf,_M.,_J._Taylor,_R._Schnabel,_S._McKay,_M._McClure,_S._Northcutt,_M._Kerley,_and_R._Weaber.__2010.__Impact_of_reduced_marker_set_estimation_of_genomic_relationship_matrices_on_genomic_selection_for_feed_efficiency_in_Angus_cattle._BMC_Genetics_11:24.
29	malariaparasitePlasmodiumfalciparum	4	empirical	ped-marker	microsat	335	185	AS	NA	NA	0.33	0.15	NA	NA	0.39	0.16	0.06	NA	Anderson,_T._J._C.,_J._T._Williams,_S._Nair,_D._Sudimack,_M._Barends_et_al.,_2010_Inferred_relatedness_and_heritability_in_malaria_parasites._Proceedings_of_the_Royal_Society_B_Biological_Sciences_277_2531-2540.
30	CommonsoleSoleasolea	4	empirical	marker-marker	microsat	10	2000	body_weight	NA	NA	NA	NA	NA	0.23	0.11	0.02	-0.12	NA	NA
32	Holsteincows	4	empirical	ped-marker	SNP	54001	517	BW	NA	NA	0.55	0.12	NA	NA	0.47	0.1	-0.08	NA	Veerkamp,_R._F.,_H._A._Mulder,_R._Thompson,_and_M._P._L._Calus.__2011.__Genomic_and_pedigree-based_genetic_parameters_for_scarcely_recorded_traits_when_some_animals_are_genotyped._Journal_of_Dairy_Science_94:4189-4197.
27	mouse	4	empirical	ped-marker	SNP	10000	2200	coat_color_(CC)	NA	NA	0.73	0.07	NA	NA	0.71	0.03	-0.02	NA	Lee,_S.,_Goddard,_M.,_Visscher,_P._&_van_der_Werf,_J._2010._Using_the_realized_relationship_matrix_to_disentangle_confounding_factors_for_the_estimation_of_genetic_variance_components_of_complex_traits._Genetics_Selection_Evolution_42_22.
29	malariaparasitePlasmodiumfalciparum	4	empirical	ped-marker	microsat	335	185	CQ	NA	NA	0.22	0.14	NA	NA	0.17	0.13	-0.05	NA	Anderson,_T._J._C.,_J._T._Williams,_S._Nair,_D._Sudimack,_M._Barends_et_al.,_2010_Inferred_relatedness_and_heritability_in_malaria_parasites._Proceedings_of_the_Royal_Society_B_Biological_Sciences_277_2531-2540.
9	Capricornsilvereye(Zosteropslateralischlorocephalus)	4	empirical	ped-marker	microsat	11	479	Culmen_depth	NA	NA	0.18	-0.083	NA	NA	0.2925	NA	0.1125	NA	Frentiu_FD,_Clegg_SM,_Chittock_J,_et_al._(2008)_Pedigree-free_animal_models_the_relatedness_matrix_reloaded._Proceedings_of_the_Royal_Society_B_Biological_Sciences_275,_639-647.
9	Capricornsilvereye(Zosteropslateralischlorocephalus)	4	empirical	ped-marker	microsat	11	479	Culmen_length	NA	NA	0.231	-0.092	NA	NA	0.084	NA	-0.147	NA	Frentiu_FD,_Clegg_SM,_Chittock_J,_et_al._(2008)_Pedigree-free_animal_models_the_relatedness_matrix_reloaded._Proceedings_of_the_Royal_Society_B_Biological_Sciences_275,_639-647.
9	Capricornsilvereye(Zosteropslateralischlorocephalus)	4	empirical	ped-marker	microsat	11	479	Culmen_width	NA	NA	0.312	-0.092	NA	NA	0.624	NA	0.312	NA	Frentiu_FD,_Clegg_SM,_Chittock_J,_et_al._(2008)_Pedigree-free_animal_models_the_relatedness_matrix_reloaded._Proceedings_of_the_Royal_Society_B_Biological_Sciences_275,_639-647.
29	malariaparasitePlasmodiumfalciparum	4	empirical	ped-marker	microsat	335	185	DHA	NA	NA	0.31	0.14	NA	NA	0.3	0.15	-0.01	NA	Anderson,_T._J._C.,_J._T._Williams,_S._Nair,_D._Sudimack,_M._Barends_et_al.,_2010_Inferred_relatedness_and_heritability_in_malaria_parasites._Proceedings_of_the_Royal_Society_B_Biological_Sciences_277_2531-2540.
32	Holsteincows	4	empirical	ped-marker	SNP	54001	517	DMI	NA	NA	0.82	0.11	NA	NA	0.65	0.09	-0.17	NA	Veerkamp,_R._F.,_H._A._Mulder,_R._Thompson,_and_M._P._L._Calus.__2011.__Genomic_and_pedigree-based_genetic_parameters_for_scarcely_recorded_traits_when_some_animals_are_genotyped._Journal_of_Dairy_Science_94:4189-4197.
15	Angus	4	empirical	ped-marker	SNP	9323	379	fatp8	NA	NA	0.38	NA	NA	NA	0.57	NA	0.19	NA	Hayes_BJ,_Goddard_ME_(2008)_Technical_note_Prediction_of_breeding_values_using_marker-derived_relationship_matrices._J._Anim_Sci._86,_2089-2092.
27	mouse	4	empirical	ped-marker	SNP	10000	2200	freezing_time_during_cue_(FDC).	NA	NA	0	0	NA	NA	0.25	0.06	0.25	NA	Lee,_S.,_Goddard,_M.,_Visscher,_P._&_van_der_Werf,_J._2010._Using_the_realized_relationship_matrix_to_disentangle_confounding_factors_for_the_estimation_of_genetic_variance_components_of_complex_traits._Genetics_Selection_Evolution_42_22.
29	malariaparasitePlasmodiumfalciparum	4	empirical	ped-marker	microsat	335	185	LUM	NA	NA	0.56	0.13	NA	NA	0.6	0.11	0.04	NA	Anderson,_T._J._C.,_J._T._Williams,_S._Nair,_D._Sudimack,_M._Barends_et_al.,_2010_Inferred_relatedness_and_heritability_in_malaria_parasites._Proceedings_of_the_Royal_Society_B_Biological_Sciences_277_2531-2540.
29	malariaparasitePlasmodiumfalciparum	4	empirical	ped-marker	microsat	335	185	MFQ	NA	NA	0.69	0.09	NA	NA	0.79	0.06	0.1	NA	Anderson,_T._J._C.,_J._T._Williams,_S._Nair,_D._Sudimack,_M._Barends_et_al.,_2010_Inferred_relatedness_and_heritability_in_malaria_parasites._Proceedings_of_the_Royal_Society_B_Biological_Sciences_277_2531-2540.
32	Holsteincows	4	empirical	ped-marker	SNP	54001	517	milk	NA	NA	0.5	0.12	NA	NA	0.44	0.1	-0.06	NA	Veerkamp,_R._F.,_H._A._Mulder,_R._Thompson,_and_M._P._L._Calus.__2011.__Genomic_and_pedigree-based_genetic_parameters_for_scarcely_recorded_traits_when_some_animals_are_genotyped._Journal_of_Dairy_Science_94:4189-4197.
29	malariaparasitePlasmodiumfalciparum	4	empirical	ped-marker	microsat	335	185	PRR24	NA	NA	0.02	0.13	NA	NA	0	NA	-0.02	NA	Anderson,_T._J._C.,_J._T._Williams,_S._Nair,_D._Sudimack,_M._Barends_et_al.,_2010_Inferred_relatedness_and_heritability_in_malaria_parasites._Proceedings_of_the_Royal_Society_B_Biological_Sciences_277_2531-2540.
29	malariaparasitePlasmodiumfalciparum	4	empirical	ped-marker	microsat	335	185	PRR48	NA	NA	0.02	0.13	NA	NA	0	NA	-0.02	NA	Anderson,_T._J._C.,_J._T._Williams,_S._Nair,_D._Sudimack,_M._Barends_et_al.,_2010_Inferred_relatedness_and_heritability_in_malaria_parasites._Proceedings_of_the_Royal_Society_B_Biological_Sciences_277_2531-2540.
29	malariaparasitePlasmodiumfalciparum	4	empirical	ped-marker	microsat	335	185	QN	NA	NA	0.49	0.14	NA	NA	0.65	0.1	0.16	NA	Anderson,_T._J._C.,_J._T._Williams,_S._Nair,_D._Sudimack,_M._Barends_et_al.,_2010_Inferred_relatedness_and_heritability_in_malaria_parasites._Proceedings_of_the_Royal_Society_B_Biological_Sciences_277_2531-2540.
27	mouse	4	empirical	ped-marker	SNP	10000	2200	recovery_from_ear_punctuation_(REP)	NA	NA	0.25	0.15	NA	NA	0.5	0.04	0.25	NA	Lee,_S.,_Goddard,_M.,_Visscher,_P._&_van_der_Werf,_J._2010._Using_the_realized_relationship_matrix_to_disentangle_confounding_factors_for_the_estimation_of_genetic_variance_components_of_complex_traits._Genetics_Selection_Evolution_42_22.
33	Angussteer	4	empirical	ped-marker	SNP	41028	698	RFI	NA	NA	0.21	NA	NA	NA	0.14	NA	-0.07	NA	Rolf,_M.,_J._Taylor,_R._Schnabel,_S._McKay,_M._McClure,_S._Northcutt,_M._Kerley,_and_R._Weaber.__2010.__Impact_of_reduced_marker_set_estimation_of_genomic_relationship_matrices_on_genomic_selection_for_feed_efficiency_in_Angus_cattle._BMC_Genetics_11:24.
9	Capricornsilvereye(Zosteropslateralischlorocephalus)	4	empirical	ped-marker	microsat	11	479	Tail_length	NA	NA	0.271	-0.097	NA	NA	0	NA	-0.271	NA	Frentiu_FD,_Clegg_SM,_Chittock_J,_et_al._(2008)_Pedigree-free_animal_models_the_relatedness_matrix_reloaded._Proceedings_of_the_Royal_Society_B_Biological_Sciences_275,_639-647.
9	Capricornsilvereye(Zosteropslateralischlorocephalus)	4	empirical	ped-marker	microsat	11	479	Tarsus_length	NA	NA	0.236	-0.097	NA	NA	0.482261	NA	0.246261	NA	Frentiu_FD,_Clegg_SM,_Chittock_J,_et_al._(2008)_Pedigree-free_animal_models_the_relatedness_matrix_reloaded._Proceedings_of_the_Royal_Society_B_Biological_Sciences_275,_639-647.
27	mouse	4	empirical	ped-marker	SNP	10000	2200	weight_at_10_weeks_(WT)	NA	NA	0.64	0.08	NA	NA	0.38	0.04	-0.26	NA	Lee,_S.,_Goddard,_M.,_Visscher,_P._&_van_der_Werf,_J._2010._Using_the_realized_relationship_matrix_to_disentangle_confounding_factors_for_the_estimation_of_genetic_variance_components_of_complex_traits._Genetics_Selection_Evolution_42_22.
9	Capricornsilvereye(Zosteropslateralischlorocephalus)	4	empirical	ped-marker	microsat	11	479	Wing_length	NA	NA	0.186	-0.086	NA	NA	0.0656471	NA	-0.120353	NA	Frentiu_FD,_Clegg_SM,_Chittock_J,_et_al._(2008)_Pedigree-free_animal_models_the_relatedness_matrix_reloaded._Proceedings_of_the_Royal_Society_B_Biological_Sciences_275,_639-647.
31	Cow	5	empirical	correlation	SNP	1200	54001	%fat	NA	NA	NA	NA	NA	NA	NA	NA	NA	NA	Goddard,_M._E.,_B._J._Hayes,_and_T._H._E._Meuwissen.__2011.__Using_the_genomic_relationship_matrix_to_predict_the_accuracy_of_genomic_selection._Journal_of_Animal_Breeding_and_Genetics_128:409-421.
37	mouse	5	empirical	ped-marker	SNP	10946	1884	BMI	NA	NA	0.0991242	NA	NA	NA	3.57e-05	NA	-0.0990885	NA	Legarra,_A.,_Robert-Granié,_C.,_Manfredi,_E._&_Elsen,_J.-M._2008._Performance_of_genomic_selection_in_mice._Genetics_180:_611-618.
37	mouse	5	empirical	ped-marker	SNP	10946	1884	Bodylength	NA	NA	0.17094	NA	NA	NA	2.28e-05	NA	-0.170917	NA	Legarra,_A.,_Robert-Granié,_C.,_Manfredi,_E._&_Elsen,_J.-M._2008._Performance_of_genomic_selection_in_mice._Genetics_180:_611-618.
27	mouse	5	empirical	ped-marker	SNP	10000	2200	coat_color_(CC)	NA	NA	0.73	0.07	NA	NA	0.71	0.2	-0.02	NA	Lee,_S.,_Goddard,_M.,_Visscher,_P._&_van_der_Werf,_J._2010._Using_the_realized_relationship_matrix_to_disentangle_confounding_factors_for_the_estimation_of_genetic_variance_components_of_complex_traits._Genetics_Selection_Evolution_42_22.
35	dairy_cattle	5	empirical	ped-marker	SNP	47152	5217	Fat	NA	NA	0.91	NA	NA	NA	0.87	NA	-0.04	NA	Jensen, J., Su, G. & Madsen, P. 2012. Partitioning additive genetic variance into genomic and remaining polygenic components for complex traits in dairy cattle. BMC Genetics 13: 44.
35	dairy_cattle	5	empirical	ped-marker	SNP	47152	5217	Fertility	NA	NA	0.78	NA	NA	NA	0.74	NA	-0.04	NA	Jensen, J., Su, G. & Madsen, P. 2012. Partitioning additive genetic variance into genomic and remaining polygenic components for complex traits in dairy cattle. BMC Genetics 13: 44.
27	mouse	5	empirical	ped-marker	SNP	10000	2200	freezing_time_during_cue_(FDC).	NA	NA	0	0	NA	NA	0.3	0.19	0.3	NA	Lee,_S.,_Goddard,_M.,_Visscher,_P._&_van_der_Werf,_J._2010._Using_the_realized_relationship_matrix_to_disentangle_confounding_factors_for_the_estimation_of_genetic_variance_components_of_complex_traits._Genetics_Selection_Evolution_42_22.
37	mouse	5	empirical	ped-marker	SNP	10946	1884	Growth	NA	NA	0.31813	NA	NA	NA	4.93e-05	NA	-0.318081	NA	Legarra,_A.,_Robert-Granié,_C.,_Manfredi,_E._&_Elsen,_J.-M._2008._Performance_of_genomic_selection_in_mice._Genetics_180:_611-618.
35	dairy_cattle	5	empirical	ped-marker	SNP	47152	5217	Health	NA	NA	0.65	NA	NA	NA	0.63	NA	-0.02	NA	Jensen, J., Su, G. & Madsen, P. 2012. Partitioning additive genetic variance into genomic and remaining polygenic components for complex traits in dairy cattle. BMC Genetics 13: 44.
22	human	5	empirical	ped-marker	SNP	294831	3925	height_(h²=0.8)	NA	NA	NA	NA	0.8	NA	0.449	0.083	-0.351	NA	Yang,_J.,_Benyamin,_B.,_McEvoy,_B.P.,_Gordon,_S.,_Henders,_A.K.,_Nyholt,_D.R.,_Madden,_P.A.,_Heath,_A.C.,_Martin,_N.G.,_Montgomery,_G.W.,_Goddard,_M.E._&_Visscher,_P.M._2010._Common_SNPs_explain_a_large_proportion_of_the_heritability_for_human_height._Nat_Genet_42_565-569.
22	human	5	empirical	ped-marker	SNP	294831	3925	height_(h²=0.8)	NA	NA	NA	NA	0.8	NA	0.537	0.1	-0.263	NA	Yang,_J.,_Benyamin,_B.,_McEvoy,_B.P.,_Gordon,_S.,_Henders,_A.K.,_Nyholt,_D.R.,_Madden,_P.A.,_Heath,_A.C.,_Martin,_N.G.,_Montgomery,_G.W.,_Goddard,_M.E._&_Visscher,_P.M._2010._Common_SNPs_explain_a_large_proportion_of_the_heritability_for_human_height._Nat_Genet_42_565-569.
22	human	5	empirical	ped-marker	SNP	516000	3925	height_(h²=0.8)	NA	NA	NA	NA	0.8	NA	0.456	0.085	-0.344	NA	Yang,_J.,_Benyamin,_B.,_McEvoy,_B.P.,_Gordon,_S.,_Henders,_A.K.,_Nyholt,_D.R.,_Madden,_P.A.,_Heath,_A.C.,_Martin,_N.G.,_Montgomery,_G.W.,_Goddard,_M.E._&_Visscher,_P.M._2010._Common_SNPs_explain_a_large_proportion_of_the_heritability_for_human_height._Nat_Genet_42_565-569.
22	human	5	empirical	ped-marker	SNP	516000	3925	height_(h²=0.8)	NA	NA	NA	NA	0.8	NA	0.544	0.101	-0.256	NA	Yang,_J.,_Benyamin,_B.,_McEvoy,_B.P.,_Gordon,_S.,_Henders,_A.K.,_Nyholt,_D.R.,_Madden,_P.A.,_Heath,_A.C.,_Martin,_N.G.,_Montgomery,_G.W.,_Goddard,_M.E._&_Visscher,_P.M._2010._Common_SNPs_explain_a_large_proportion_of_the_heritability_for_human_height._Nat_Genet_42_565-569.
35	dairy_cattle	5	empirical	ped-marker	SNP	47152	5217	Mastitis	NA	NA	0.82	NA	NA	NA	0.79	NA	-0.03	NA	Jensen, J., Su, G. & Madsen, P. 2012. Partitioning additive genetic variance into genomic and remaining polygenic components for complex traits in dairy cattle. BMC Genetics 13: 44.
35	dairy_cattle	5	empirical	ped-marker	SNP	47152	5217	Milk	NA	NA	0.92	NA	NA	NA	0.88	NA	-0.04	NA	Jensen, J., Su, G. & Madsen, P. 2012. Partitioning additive genetic variance into genomic and remaining polygenic components for complex traits in dairy cattle. BMC Genetics 13: 44.
19	wheat	5	empirical	ped-marker	SNP	1279	599_lines	NA	NA	NA	0.337264	NA	NA	NA	0.752051	NA	0.414787	NA	Crossa,_J.,_Campos,_G.d.l.,_Perez,_P.,_Gianola,_D.,_Burgueno,_J.,_Araus,_J.L.,_Makumbi,_D.,_Singh,_R.P.,_Dreisigacker,_S.,_Yan,_J.,_Arief,_V.,_Banziger,_M._&_Braun,_H.-J._2010._Prediction_of_Genetic_Values_of_Quantitative_Traits_in_Plant_Breeding_Using_Pedigree_and_Molecular_Markers._Genetics_186_713-724.
19	wheat	5	empirical	ped-marker	SNP	1279	599_lines	NA	NA	NA	0.410072	NA	NA	NA	0.736929	NA	0.326858	NA	Crossa,_J.,_Campos,_G.d.l.,_Perez,_P.,_Gianola,_D.,_Burgueno,_J.,_Araus,_J.L.,_Makumbi,_D.,_Singh,_R.P.,_Dreisigacker,_S.,_Yan,_J.,_Arief,_V.,_Banziger,_M._&_Braun,_H.-J._2010._Prediction_of_Genetic_Values_of_Quantitative_Traits_in_Plant_Breeding_Using_Pedigree_and_Molecular_Markers._Genetics_186_713-724.
19	wheat	5	empirical	ped-marker	SNP	1279	599_lines	NA	NA	NA	0.367197	NA	NA	NA	0.700272	NA	0.333075	NA	Crossa,_J.,_Campos,_G.d.l.,_Perez,_P.,_Gianola,_D.,_Burgueno,_J.,_Araus,_J.L.,_Makumbi,_D.,_Singh,_R.P.,_Dreisigacker,_S.,_Yan,_J.,_Arief,_V.,_Banziger,_M._&_Braun,_H.-J._2010._Prediction_of_Genetic_Values_of_Quantitative_Traits_in_Plant_Breeding_Using_Pedigree_and_Molecular_Markers._Genetics_186_713-724.
35	dairy_cattle	5	empirical	ped-marker	SNP	47152	5217	Protein	NA	NA	0.97	NA	NA	NA	0.88	NA	-0.09	NA	Jensen, J., Su, G. & Madsen, P. 2012. Partitioning additive genetic variance into genomic and remaining polygenic components for complex traits in dairy cattle. BMC Genetics 13: 44.
27	mouse	5	empirical	ped-marker	SNP	10000	2200	recovery_from_ear_punctuation_(REP)	NA	NA	0.25	0.15	NA	NA	0.54	0.24	0.29	NA	Lee,_S.,_Goddard,_M.,_Visscher,_P._&_van_der_Werf,_J._2010._Using_the_realized_relationship_matrix_to_disentangle_confounding_factors_for_the_estimation_of_genetic_variance_components_of_complex_traits._Genetics_Selection_Evolution_42_22.
37	mouse	5	empirical	ped-marker	SNP	10946	1884	Weight	NA	NA	0.668122	NA	NA	NA	6.67e-05	NA	-0.668056	NA	Legarra,_A.,_Robert-Granié,_C.,_Manfredi,_E._&_Elsen,_J.-M._2008._Performance_of_genomic_selection_in_mice._Genetics_180:_611-618.
27	mouse	5	empirical	ped-marker	SNP	10000	2200	weight_at_10_weeks_(WT)	NA	NA	0.64	0.08	NA	NA	0.48	0.22	-0.16	NA	Lee,_S.,_Goddard,_M.,_Visscher,_P._&_van_der_Werf,_J._2010._Using_the_realized_relationship_matrix_to_disentangle_confounding_factors_for_the_estimation_of_genetic_variance_components_of_complex_traits._Genetics_Selection_Evolution_42_22.
16	simuls	1	simul	simul-marker	microsat	10	500	0.1	NA	NOfamilystruct	NA	NA	NA	NA	0.716441	NA	0.616441	#VALUE!	Rodriguez-Ramilo_ST,_Toro_MA,_Caballero_A,_Fernandez_J_(2007)_The_accuracy_of_a_heritability_estimator_using_molecular_information._Conservation_Genetics_8,_1189-1198.
16	simuls	1	simul	simul-marker	microsat	20	500	0.1	NA	NOfamilystruct	NA	NA	NA	NA	0.5	NA	0.4	#VALUE!	Rodriguez-Ramilo_ST,_Toro_MA,_Caballero_A,_Fernandez_J_(2007)_The_accuracy_of_a_heritability_estimator_using_molecular_information._Conservation_Genetics_8,_1189-1198.
16	simuls	1	simul	simul-marker	microsat	100	500	0.1	NA	familystruct	NA	NA	NA	NA	0.344949	NA	0.244949	#VALUE!	Rodriguez-Ramilo_ST,_Toro_MA,_Caballero_A,_Fernandez_J_(2007)_The_accuracy_of_a_heritability_estimator_using_molecular_information._Conservation_Genetics_8,_1189-1198.
16	simuls	1	simul	simul-marker	microsat	100	500	0.1	NA	NOfamilystruct	NA	NA	NA	NA	0.1	NA	0	#VALUE!	Rodriguez-Ramilo_ST,_Toro_MA,_Caballero_A,_Fernandez_J_(2007)_The_accuracy_of_a_heritability_estimator_using_molecular_information._Conservation_Genetics_8,_1189-1198.
7	simul	1	simul	simul-marker	microsat	32	NA	0.25	NA	R	NA	NA	NA	NA	0.26	0.003	0.01	NA	Ritland_K_(1996)_A_Marker-Based_Method_for_Inferences_About_Quantitative_Inheritance_in_Natural_Populations._Evolution_50,_1062-1073.
17	simuls	1	simul	simul-marker	microsat	20	100_to_1000	0.25	NA	NA	NA	NA	NA	NA	0.3	0.02	0.05	NA	Thomas_SC,_Pemberton_JM,_Hill_WG_(2000)_Estimating_variance_components_in_natural_populations_using_inferred_relationships._Heredity_84,_427-436.
16	simuls	1	simul	simul-marker	microsat	10	500	0.5	NA	NOfamilystruct	NA	NA	NA	NA	1.32462	NA	0.824621	#VALUE!	Rodriguez-Ramilo_ST,_Toro_MA,_Caballero_A,_Fernandez_J_(2007)_The_accuracy_of_a_heritability_estimator_using_molecular_information._Conservation_Genetics_8,_1189-1198.
16	simuls	1	simul	simul-marker	microsat	20	500	0.5	NA	NOfamilystruct	NA	NA	NA	NA	0.969042	NA	0.469042	#VALUE!	Rodriguez-Ramilo_ST,_Toro_MA,_Caballero_A,_Fernandez_J_(2007)_The_accuracy_of_a_heritability_estimator_using_molecular_information._Conservation_Genetics_8,_1189-1198.
16	simuls	1	simul	simul-marker	microsat	100	500	0.5	NA	familystruct	NA	NA	NA	NA	0.782843	NA	0.282843	#VALUE!	Rodriguez-Ramilo_ST,_Toro_MA,_Caballero_A,_Fernandez_J_(2007)_The_accuracy_of_a_heritability_estimator_using_molecular_information._Conservation_Genetics_8,_1189-1198.
16	simuls	1	simul	simul-marker	microsat	100	500	0.5	NA	NOfamilystruct	NA	NA	NA	NA	0.641421	NA	0.141421	#VALUE!	Rodriguez-Ramilo_ST,_Toro_MA,_Caballero_A,_Fernandez_J_(2007)_The_accuracy_of_a_heritability_estimator_using_molecular_information._Conservation_Genetics_8,_1189-1198.
17	simuls	2	simul	simul-marker	microsat	20	100_to_1000	0.25	NA	NA	NA	NA	NA	NA	0.275	0.02	0.025	NA	Thomas_SC,_Pemberton_JM,_Hill_WG_(2000)_Estimating_variance_components_in_natural_populations_using_inferred_relationships._Heredity_84,_427-436.
34	Simulh²=0.5	2	simul	ped-marker	microsat	10	200	0.5	NA	NA	NA	NA	NA	NA	NA	NA	0.015	NA	(Thomas_and_Hill_2000)
11	simul_lemonshark	3	simul	simul-marker	microsat	11	1955	0.25	NA	NA	NA	NA	NA	NA	NA	NA	0.13	NA	DiBattista_JD,_Feldheim_KA,_Garant_D,_Gruber_SH,_Hendry_AP_(2009)_Evolutionary_potential_of_a_large_marine_vertebrate:_quantitative_genetic_parameters_in_a_wild_population._Evolution_63,_1051-1067.
15	simuls	4	simul	simul-marker	SNP	9000	1000	0.33	NA	NA	NA	NA	NA	NA	0.32	0.03	-0.01	#VALUE!	Hayes_BJ,_Goddard_ME_(2008)_Technical_note:_Prediction_of_breeding_values_using_marker-derived_relationship_matrices._J._Anim_Sci._86,_2089-2092.
15	simuls	4	simul	simul-marker	SNP	5000	1000	0.33	NA	NA	NA	NA	NA	NA	0.3	0.03	-0.03	#VALUE!	Hayes_BJ,_Goddard_ME_(2008)_Technical_note:_Prediction_of_breeding_values_using_marker-derived_relationship_matrices._J._Anim_Sci._86,_2089-2092.
15	simuls	4	simul	simul-marker	SNP	1000	1000	0.33	NA	NA	NA	NA	NA	NA	0.21	0.03	-0.12	#VALUE!	Hayes_BJ,_Goddard_ME_(2008)_Technical_note:_Prediction_of_breeding_values_using_marker-derived_relationship_matrices._J._Anim_Sci._86,_2089-2092.
18	simuls	4	simul	simul-marker	SNP	400	240_inbred_lines	0.5	NA	NA	NA	NA	NA	NA	NA	NA	0.01	0.09	Yu,_J_Zhang,_Z_Zhu,_C_Tabanao,_D.A_Pressoir,_G_Tuinstra,_M.R_Kresovich,_S_Todhunter,_R.J._&_Buckler,_E.S._2009._Simulation_Appraisal_of_the_Adequacy_of_Number_of_Background_Markers_for_Relationship_Estimation_in_Association_Mapping._Plant_Gen._2:_63-77.
18	simuls	4	simul	simul-marker	SNP	400	240_inbred_lines	0.5	NA	NA	NA	NA	NA	NA	NA	NA	0.02	0.12	Yu,_J_Zhang,_Z_Zhu,_C_Tabanao,_D.A_Pressoir,_G_Tuinstra,_M.R_Kresovich,_S_Todhunter,_R.J._&_Buckler,_E.S._2009._Simulation_Appraisal_of_the_Adequacy_of_Number_of_Background_Markers_for_Relationship_Estimation_in_Association_Mapping._Plant_Gen._2:_63-77.
18	simuls	4	simul	simul-marker	SNP	400	240_inbred_lines	0.5	NA	NA	NA	NA	NA	NA	NA	NA	0.04	0.09	Yu,_J_Zhang,_Z_Zhu,_C_Tabanao,_D.A_Pressoir,_G_Tuinstra,_M.R_Kresovich,_S_Todhunter,_R.J._&_Buckler,_E.S._2009._Simulation_Appraisal_of_the_Adequacy_of_Number_of_Background_Markers_for_Relationship_Estimation_in_Association_Mapping._Plant_Gen._2:_63-77.
18	simuls	4	simul	simul-marker	SNP	400	240_inbred_lines	0.5	NA	NA	NA	NA	NA	NA	NA	NA	0.05	0.1	Yu,_J_Zhang,_Z_Zhu,_C_Tabanao,_D.A_Pressoir,_G_Tuinstra,_M.R_Kresovich,_S_Todhunter,_R.J._&_Buckler,_E.S._2009._Simulation_Appraisal_of_the_Adequacy_of_Number_of_Background_Markers_for_Relationship_Estimation_in_Association_Mapping._Plant_Gen._2:_63-77.
18	simuls	4	simul	simul-marker	SNP	400	240_inbred_lines	0.5	NA	NA	NA	NA	NA	NA	NA	NA	0.07	0.04	Yu,_J_Zhang,_Z_Zhu,_C_Tabanao,_D.A_Pressoir,_G_Tuinstra,_M.R_Kresovich,_S_Todhunter,_R.J._&_Buckler,_E.S._2009._Simulation_Appraisal_of_the_Adequacy_of_Number_of_Background_Markers_for_Relationship_Estimation_in_Association_Mapping._Plant_Gen._2:_63-77.
18	simuls	4	simul	simul-marker	SNP	400	240_inbred_lines	0.5	NA	NA	NA	NA	NA	NA	NA	NA	0.12	0.03	Yu,_J_Zhang,_Z_Zhu,_C_Tabanao,_D.A_Pressoir,_G_Tuinstra,_M.R_Kresovich,_S_Todhunter,_R.J._&_Buckler,_E.S._2009._Simulation_Appraisal_of_the_Adequacy_of_Number_of_Background_Markers_for_Relationship_Estimation_in_Association_Mapping._Plant_Gen._2:_63-77.
18	simuls	4	simul	simul-marker	SNP	400	240_inbred_lines	0.5	NA	NA	NA	NA	NA	NA	NA	NA	0.16	0	Yu,_J_Zhang,_Z_Zhu,_C_Tabanao,_D.A_Pressoir,_G_Tuinstra,_M.R_Kresovich,_S_Todhunter,_R.J._&_Buckler,_E.S._2009._Simulation_Appraisal_of_the_Adequacy_of_Number_of_Background_Markers_for_Relationship_Estimation_in_Association_Mapping._Plant_Gen._2:_63-77.
18	simuls	4	simul	simul-marker	SNP	400	240_inbred_lines	0.5	NA	NA	NA	NA	NA	NA	NA	NA	0.2	0.02	Yu,_J_Zhang,_Z_Zhu,_C_Tabanao,_D.A_Pressoir,_G_Tuinstra,_M.R_Kresovich,_S_Todhunter,_R.J._&_Buckler,_E.S._2009._Simulation_Appraisal_of_the_Adequacy_of_Number_of_Background_Markers_for_Relationship_Estimation_in_Association_Mapping._Plant_Gen._2:_63-77.
20	simul	4	simul	simul-marker	SNP	2000	1000	0.5	NA	NA	NA	NA	NA	NA	0.495	0.011	-0.005	NA	Powell,_J.E_Visscher,_P.M._&_Goddard,_M.E._2010._Reconciling_the_analysis_of_IBD_and_IBS_in_complex_trait_studies._Nat_Rev_Genet_11:_800-805
20	simul	4	simul	simul-marker	SNP	2000	1000	0.5	NA	NA	NA	NA	NA	NA	0.427	0.012	-0.073	NA	Powell,_J.E_Visscher,_P.M._&_Goddard,_M.E._2010._Reconciling_the_analysis_of_IBD_and_IBS_in_complex_trait_studies._Nat_Rev_Genet_11:_800-805
20	simul	4	simul	simul-marker	SNP	5000	1000	0.5	NA	NA	NA	NA	NA	NA	0.362	0.027	-0.138	NA	Powell,_J.E_Visscher,_P.M._&_Goddard,_M.E._2010._Reconciling_the_analysis_of_IBD_and_IBS_in_complex_trait_studies._Nat_Rev_Genet_11:_800-805
20	simul	4	simul	simul-marker	SNP	5000	1000	0.5	NA	NA	NA	NA	NA	NA	0.315	0.029	-0.185	NA	Powell,_J.E_Visscher,_P.M._&_Goddard,_M.E._2010._Reconciling_the_analysis_of_IBD_and_IBS_in_complex_trait_studies._Nat_Rev_Genet_11:_800-805
36	simul0.1_0.5	5	simul	simul-marker	SNP	396	1000	0.1	NA	NA	NA	NA	NA	NA	0.0339157	NA	-0.0660843	NA	Calus,_M.P.L._&_Veerkamp,_R.F._2007._Accuracy_of_breeding_values_when_using_and_ignoring_the_polygenic_effect_in_genomic_breeding_value_estimation_with_a_marker_density_of_one_SNP_per_cM._Journal_of_Animal_Breeding_and_Genetics_124:_362-368.
36	simul0.1_0.5	5	simul	simul-marker	SNP	396	1000	0.1	NA	NA	NA	NA	NA	NA	0.0338809	NA	-0.0661191	NA	Calus,_M.P.L._&_Veerkamp,_R.F._2007._Accuracy_of_breeding_values_when_using_and_ignoring_the_polygenic_effect_in_genomic_breeding_value_estimation_with_a_marker_density_of_one_SNP_per_cM._Journal_of_Animal_Breeding_and_Genetics_124:_362-368.
36	simul0.1_0.5	5	simul	simul-marker	SNP	396	1000	0.1	NA	NA	NA	NA	NA	NA	0.0328205	NA	-0.0671795	NA	Calus,_M.P.L._&_Veerkamp,_R.F._2007._Accuracy_of_breeding_values_when_using_and_ignoring_the_polygenic_effect_in_genomic_breeding_value_estimation_with_a_marker_density_of_one_SNP_per_cM._Journal_of_Animal_Breeding_and_Genetics_124:_362-368.
36	simul0.1_0.5	5	simul	simul-marker	SNP	396	1000	0.1	NA	NA	NA	NA	NA	NA	0.0255624	NA	-0.0744376	NA	Calus,_M.P.L._&_Veerkamp,_R.F._2007._Accuracy_of_breeding_values_when_using_and_ignoring_the_polygenic_effect_in_genomic_breeding_value_estimation_with_a_marker_density_of_one_SNP_per_cM._Journal_of_Animal_Breeding_and_Genetics_124:_362-368.
36	simul0.1_0.5	5	simul	simul-marker	SNP	396	1000	0.1	NA	NA	NA	NA	NA	NA	0.0256148	NA	-0.0743852	NA	Calus,_M.P.L._&_Veerkamp,_R.F._2007._Accuracy_of_breeding_values_when_using_and_ignoring_the_polygenic_effect_in_genomic_breeding_value_estimation_with_a_marker_density_of_one_SNP_per_cM._Journal_of_Animal_Breeding_and_Genetics_124:_362-368.
22	simuls	5	simul	simul-marker	SNP	294831	3926	0.5	NA	NA	NA	NA	NA	NA	0.512	0.015	0.012	NA	Yang,_J_Benyamin,_B_McEvoy,_B.P_Gordon,_S_Henders,_A.K_Nyholt,_D.R_Madden,_P.A_Heath,_A.C_Martin,_N.G_Montgomery,_G.W_Goddard,_M.E._&_Visscher,_P.M._2010._Common_SNPs_explain_a_large_proportion_of_the_heritability_for_human_height._Nat_Genet_42:_565-569.
36	simul0.1_0.5	5	simul	simul-marker	SNP	396	1000	0.5	NA	NA	NA	NA	NA	NA	0.316032	NA	-0.183968	NA	Calus,_M.P.L._&_Veerkamp,_R.F._2007._Accuracy_of_breeding_values_when_using_and_ignoring_the_polygenic_effect_in_genomic_breeding_value_estimation_with_a_marker_density_of_one_SNP_per_cM._Journal_of_Animal_Breeding_and_Genetics_124:_362-368.
36	simul0.1_0.5	5	simul	simul-marker	SNP	396	1000	0.5	NA	NA	NA	NA	NA	NA	0.316934	NA	-0.183066	NA	Calus,_M.P.L._&_Veerkamp,_R.F._2007._Accuracy_of_breeding_values_when_using_and_ignoring_the_polygenic_effect_in_genomic_breeding_value_estimation_with_a_marker_density_of_one_SNP_per_cM._Journal_of_Animal_Breeding_and_Genetics_124:_362-368.
36	simul0.1_0.5	5	simul	simul-marker	SNP	396	1000	0.5	NA	NA	NA	NA	NA	NA	0.303488	NA	-0.196512	NA	Calus,_M.P.L._&_Veerkamp,_R.F._2007._Accuracy_of_breeding_values_when_using_and_ignoring_the_polygenic_effect_in_genomic_breeding_value_estimation_with_a_marker_density_of_one_SNP_per_cM._Journal_of_Animal_Breeding_and_Genetics_124:_362-368.
36	simul0.1_0.5	5	simul	simul-marker	SNP	396	1000	0.5	NA	NA	NA	NA	NA	NA	0.26747	NA	-0.23253	NA	Calus,_M.P.L._&_Veerkamp,_R.F._2007._Accuracy_of_breeding_values_when_using_and_ignoring_the_polygenic_effect_in_genomic_breeding_value_estimation_with_a_marker_density_of_one_SNP_per_cM._Journal_of_Animal_Breeding_and_Genetics_124:_362-368.
36	simul0.1_0.5	5	simul	simul-marker	SNP	396	1000	0.5	NA	NA	NA	NA	NA	NA	0.278177	NA	-0.221823	NA	Calus,_M.P.L._&_Veerkamp,_R.F._2007._Accuracy_of_breeding_values_when_using_and_ignoring_the_polygenic_effect_in_genomic_breeding_value_estimation_with_a_marker_density_of_one_SNP_per_cM._Journal_of_Animal_Breeding_and_Genetics_124:_362-368.
22	simuls	5	simul	simul-marker	SNP	294831	3926	0.8	NA	NA	NA	NA	NA	NA	0.812	0.014	0.012	NA	Yang,_J_Benyamin,_B_McEvoy,_B.P_Gordon,_S_Henders,_A.K_Nyholt,_D.R_Madden,_P.A_Heath,_A.C_Martin,_N.G_Montgomery,_G.W_Goddard,_M.E._&_Visscher,_P.M._2010._Common_SNPs_explain_a_large_proportion_of_the_heritability_for_human_height._Nat_Genet_42:_565-569.
16	simuls	Test_Ped	simul	simul-ped	NA	NA	NA	0.1	NA	NOfamilystruct	0.2	NA	NA	NA	NA	NA	0.1	NA	Rodriguez-Ramilo_ST,_Toro_MA,_Caballero_A,_Fernandez_J_(2007)_The_accuracy_of_a_heritability_estimator_using_molecular_information._Conservation_Genetics_8,_1189-1198.
16	simuls	Test_Ped	simul	simul-ped	NA	NA	NA	0.1	NA	familystruct	0.1	NA	NA	NA	NA	NA	0	NA	Rodriguez-Ramilo_ST,_Toro_MA,_Caballero_A,_Fernandez_J_(2007)_The_accuracy_of_a_heritability_estimator_using_molecular_information._Conservation_Genetics_8,_1189-1198.
15	simuls	Test_Ped	simul	simul-ped	NA	NA	NA	0.33	NA	NA	0.22	NA	NA	NA	NA	0.04	-0.11	NA	Hayes_BJ,_Goddard_ME_(2008)_Technical_note:_Prediction_of_breeding_values_using_marker-derived_relationship_matrices._J._Anim_Sci._86,_2089-2092.
16	simuls	Test_Ped	simul	simul-ped	NA	NA	NA	0.5	NA	NOfamilystruct	0.641	NA	NA	NA	NA	NA	0.141	NA	Rodriguez-Ramilo_ST,_Toro_MA,_Caballero_A,_Fernandez_J_(2007)_The_accuracy_of_a_heritability_estimator_using_molecular_information._Conservation_Genetics_8,_1189-1198.
16	simuls	Test_Ped	simul	simul-ped	NA	NA	NA	0.5	NA	familystruct	0.641	NA	NA	NA	NA	NA	0.141	NA	Rodriguez-Ramilo_ST,_Toro_MA,_Caballero_A,_Fernandez_J_(2007)_The_accuracy_of_a_heritability_estimator_using_molecular_information._Conservation_Genetics_8,_1189-1198.
18	simuls	Test_Ped	simul	simul-ped	SNP	400	240_inbred_lines	0.4_to_0.6	NA	NA	0.42	NA	NA	NA	NA	NA	0	NA	Yu,_J_Zhang,_Z_Zhu,_C_Tabanao,_D.A_Pressoir,_G_Tuinstra,_M.R_Kresovich,_S_Todhunter,_R.J._&_Buckler,_E.S._2009._Simulation_Appraisal_of_the_Adequacy_of_Number_of_Background_Markers_for_Relationship_Estimation_in_Association_Mapping._Plant_Gen._2:_63-77.
18	simuls	Test_Ped	simul	simul-ped	SNP	400	240_inbred_lines	0.4_to_0.6	NA	NA	0.33	NA	NA	NA	NA	NA	0	NA	Yu,_J_Zhang,_Z_Zhu,_C_Tabanao,_D.A_Pressoir,_G_Tuinstra,_M.R_Kresovich,_S_Todhunter,_R.J._&_Buckler,_E.S._2009._Simulation_Appraisal_of_the_Adequacy_of_Number_of_Background_Markers_for_Relationship_Estimation_in_Association_Mapping._Plant_Gen._2:_63-77.
18	simuls	Test_Ped	simul	simul-ped	SNP	400	240_inbred_lines	0.4_to_0.6	NA	NA	0.58	NA	NA	NA	NA	NA	0.01	NA	Yu,_J_Zhang,_Z_Zhu,_C_Tabanao,_D.A_Pressoir,_G_Tuinstra,_M.R_Kresovich,_S_Todhunter,_R.J._&_Buckler,_E.S._2009._Simulation_Appraisal_of_the_Adequacy_of_Number_of_Background_Markers_for_Relationship_Estimation_in_Association_Mapping._Plant_Gen._2:_63-77.
18	simuls	Test_Ped	simul	simul-ped	SNP	400	240_inbred_lines	0.4_to_0.6	NA	NA	0.52	NA	NA	NA	NA	NA	0.02	NA	Yu,_J_Zhang,_Z_Zhu,_C_Tabanao,_D.A_Pressoir,_G_Tuinstra,_M.R_Kresovich,_S_Todhunter,_R.J._&_Buckler,_E.S._2009._Simulation_Appraisal_of_the_Adequacy_of_Number_of_Background_Markers_for_Relationship_Estimation_in_Association_Mapping._Plant_Gen._2:_63-77.
18	simuls	Test_Ped	simul	simul-ped	SNP	400	240_inbred_lines	0.4_to_0.6	NA	NA	0.4	NA	NA	NA	NA	NA	0.02	NA	Yu,_J_Zhang,_Z_Zhu,_C_Tabanao,_D.A_Pressoir,_G_Tuinstra,_M.R_Kresovich,_S_Todhunter,_R.J._&_Buckler,_E.S._2009._Simulation_Appraisal_of_the_Adequacy_of_Number_of_Background_Markers_for_Relationship_Estimation_in_Association_Mapping._Plant_Gen._2:_63-77.
18	simuls	Test_Ped	simul	simul-ped	SNP	400	240_inbred_lines	0.4_to_0.6	NA	NA	0.41	NA	NA	NA	NA	NA	0.02	NA	Yu,_J_Zhang,_Z_Zhu,_C_Tabanao,_D.A_Pressoir,_G_Tuinstra,_M.R_Kresovich,_S_Todhunter,_R.J._&_Buckler,_E.S._2009._Simulation_Appraisal_of_the_Adequacy_of_Number_of_Background_Markers_for_Relationship_Estimation_in_Association_Mapping._Plant_Gen._2:_63-77.
18	simuls	Test_Ped	simul	simul-ped	SNP	400	240_inbred_lines	0.4_to_0.6	NA	NA	0.58	NA	NA	NA	NA	NA	0.07	NA	Yu,_J_Zhang,_Z_Zhu,_C_Tabanao,_D.A_Pressoir,_G_Tuinstra,_M.R_Kresovich,_S_Todhunter,_R.J._&_Buckler,_E.S._2009._Simulation_Appraisal_of_the_Adequacy_of_Number_of_Background_Markers_for_Relationship_Estimation_in_Association_Mapping._Plant_Gen._2:_63-77.
18	simuls	Test_Ped	simul	simul-ped	SNP	400	240_inbred_lines	0.4_to_0.6	NA	NA	0.6	NA	NA	NA	NA	NA	0.08	NA	Yu,_J_Zhang,_Z_Zhu,_C_Tabanao,_D.A_Pressoir,_G_Tuinstra,_M.R_Kresovich,_S_Todhunter,_R.J._&_Buckler,_E.S._2009._Simulation_Appraisal_of_the_Adequacy_of_Number_of_Background_Markers_for_Relationship_Estimation_in_Association_Mapping._Plant_Gen._2:_63-77.
