# Supplementary material for: Pedigree-Free Estimates of Heritability in the Wild: Promising Prospects for Selfing Populations
Source: PLoS One. 2013 Jun 25;8(6):e66983. doi: 10.1371/journal.pone.0066983 (PMC3692515; doi:10.1371/journal.pone.0066983)
Supplement: Zipfile S1 — Simulation program in C++. (ZIP) [file pone.0066983.s005.zip]

Archive with 12 entries (12 files):
- CurrentPop.cpp
- CurrentPop.hpp
- Indiv.cpp
- Indiv.hpp
- Locus.cpp
- Locus.hpp
- Makefile
- Params.cpp
- Params.hpp
- Random.cpp
- Random.hpp
- Simul.cpp
