# Supplementary material for: Pedigree-Free Estimates of Heritability in the Wild: Promising Prospects for Selfing Populations
Source: PLoS One. 2013 Jun 25;8(6):e66983. doi: 10.1371/journal.pone.0066983 (PMC3692515; doi:10.1371/journal.pone.0066983)
Supplement: Zipfile S1 — Simulation program in C++. (ZIP) [file pone.0066983.s005.zip › CurrentPop.hpp]

#ifndef CURRENTPOP
#define CURRENTPOP

#include "Indiv.hpp"
#include "Locus.hpp"
#include "Random.hpp"
#include "Params.hpp"
#include<vector>    // SDM: je vire tous les vector contenus dans cette classe
using namespace std;


class CurrentPop {
	// SDM: je mets le default constructeur en prive pour verifier qu'il ne sert pas... si le compilateur se plaint de CurrentPop( ) is private ... in this context  �a viendra de l�
             CurrentPop();
      public:
             CurrentPop(int,int,float,int,vector<vector< float > > ,Random*,float,float ,int/*,float*/,vector<float> ); //le dernier float est pour FreqQuant
             ~CurrentPop();
             Indiv** pop;
             Locus*** allelequant;
             void Generation();
             void freqall();  // incorpore GloabSumFreq()
             void freqallQuant();


      private:

              int length;  // devient membre de la classe pour connaitre la taille des tableaux
              int lengthQuant;
              inline int round(float);
              float GlobalSum;   // SDM sum est sauvegarde pour pas avoir a recalculer les frequences
              float* MargSum;
              float Loiselle(int,int);
              float Ritland96(int,int);
              float APSbis(int,int);
              float APSquant(int,int);
              float GlobalSumQuant;
              float** FreqMatrixQuant;
              float* MargSumQuant;
              float LoiselleQuant(int,int);
              int Npop,Nloc,acc,nullall,Ngeneration;
              int NlocQuant,NallQuant;
              float s,sigmaA,sigmaE;
			  float** FreqMatrix;
			  float** KinshipMatrix;
              float** tpKinshipMatrix;
              Indiv** popCache;
              int g;


              ofstream genofileQuant, genofile, haplofile, pedigree, phenodata, AddValues, loiselfile,phiAfile,LoiselleQuantfile,allelesharQuantfile,/*phenodataQuant, AddValuesQuant,*/ritlandfile, allelesharingfile/*,Thomsonfile*/ /*, mantel, Probfile*/;
              Random* random;
              };


#endif
