# Supplementary material for: Pedigree-Free Estimates of Heritability in the Wild: Promising Prospects for Selfing Populations
Source: PLoS One. 2013 Jun 25;8(6):e66983. doi: 10.1371/journal.pone.0066983 (PMC3692515; doi:10.1371/journal.pone.0066983)
Supplement: Zipfile S1 — Simulation program in C++. (ZIP) [file pone.0066983.s005.zip › Indiv.hpp]

#ifndef INDIV
#define INDIV

using namespace std;


class Indiv {
      public:
             Indiv();
             ~Indiv();
             void SetGenotypes(int,int,int);
             void SetGenotypesQuant(int,int,int);
         //    void SetAllelicEffect(int,int);
             void SetbreedVal(double);
             void SetphenVal(double);
             double getbreedVal();//accesseurs
             double getphenVal();//accesseurs
             //int getGenotypes(int,int);
             int Indexfather;
             int Indexmother;
             int* Genotype[2];// mis public pour eviter de très nombreux appels à un accesseur
             int* GenotypeQuant[2];
         //    double* AllelicEffect;
             Indiv* Mere;
             Indiv* Pere;
             void videtonsac();
             static int Nloc;
             static int NlocQuant;
         //    static int NallQuant;

      private:

             double breedVal;//la breeding value de chaque individu
             double phenVal;//valeur phéno de l'individu
              };


#endif
