# Supplementary material for: Pedigree-Free Estimates of Heritability in the Wild: Promising Prospects for Selfing Populations
Source: PLoS One. 2013 Jun 25;8(6):e66983. doi: 10.1371/journal.pone.0066983 (PMC3692515; doi:10.1371/journal.pone.0066983)
Supplement: Zipfile S1 — Simulation program in C++. (ZIP) [file pone.0066983.s005.zip › Locus.cpp]

/***************************************************
*Classe Locus:
***************************************************/
#include<iostream>
#include "Locus.hpp"

using namespace std;

Locus::Locus() {
  //  this->NlocQuant=NlocQuant;
    AllelicEffect = 0;
}

 Locus::~Locus() {
  //  delete m_param;
}

void Locus::SetAllelicEffect(int allele){
        AllelicEffect=random->nrand(0.,(sigmaA));
        }

float Locus::GetAllelicEffect() const {
        return AllelicEffect;
        }

float Locus::sigmaA = 0.;
//int Locus::NlocQuant = 0.;
Random* Locus::random = NULL;
