# Supplementary material for: Pedigree-Free Estimates of Heritability in the Wild: Promising Prospects for Selfing Populations
Source: PLoS One. 2013 Jun 25;8(6):e66983. doi: 10.1371/journal.pone.0066983 (PMC3692515; doi:10.1371/journal.pone.0066983)
Supplement: Zipfile S1 — Simulation program in C++. (ZIP) [file pone.0066983.s005.zip › Locus.hpp]

#ifndef LOCUS
#define LOCUS
#include "Random.hpp"
//#include "Params.hpp"

using namespace std;


class Locus {
      public:
             Locus();  // Constructeur
             ~Locus();
       //      static int NlocQuant;
        //     float AllelicEffect;
        //     static int NallQuant;
            static float sigmaA;
          //  static int NlocQuant;
            static Random* random;
             void SetAllelicEffect(int allele);
             float GetAllelicEffect() const;

    private:
          //   int NlocQuant, NallQuant;
          //  Params *NallQuant;
            float AllelicEffect;
             };


#endif
