# Supplementary material for: Pedigree-Free Estimates of Heritability in the Wild: Promising Prospects for Selfing Populations
Source: PLoS One. 2013 Jun 25;8(6):e66983. doi: 10.1371/journal.pone.0066983 (PMC3692515; doi:10.1371/journal.pone.0066983)
Supplement: Zipfile S1 — Simulation program in C++. (ZIP) [file pone.0066983.s005.zip › Makefile]

FLAGS = -Wall -O3


all: Simul.exe

clean:
	rm -f *.o

Simul.exe: Simul.o Params.o Random.o Indiv.o Locus.o CurrentPop.o
	g++ $(FLAGS) -o Simul.exe Simul.o Params.o Random.o Indiv.o Locus.o CurrentPop.o

Simul.o: Simul.cpp
	g++ $(FLAGS) -o Simul.o -c Simul.cpp

Params.o: Params.cpp Params.hpp
	g++ $(FLAGS) -o Params.o -c Params.cpp

Random.o: Random.cpp Random.hpp
	g++ $(FLAGS) -o Random.o -c Random.cpp

Indiv.o: Indiv.cpp Indiv.hpp
	g++ $(FLAGS) -o Indiv.o -c Indiv.cpp

Locus.o: Locus.cpp Locus.hpp
	g++ $(FLAGS) -o Locus.o -c Locus.cpp

CurrentPop.o: CurrentPop.cpp CurrentPop.hpp Locus.hpp
	g++ $(FLAGS) -o CurrentPop.o -c CurrentPop.cpp
