# Supplementary material for: Pedigree-Free Estimates of Heritability in the Wild: Promising Prospects for Selfing Populations
Source: PLoS One. 2013 Jun 25;8(6):e66983. doi: 10.1371/journal.pone.0066983 (PMC3692515; doi:10.1371/journal.pone.0066983)
Supplement: Zipfile S1 — Simulation program in C++. (ZIP) [file pone.0066983.s005.zip › Params.hpp]

#ifndef PARAMS
#define PARAMS
#include<vector>
#include <iostream>


class Params {
   public:
          Params(int, char**);
          int Npop,Nloc,Ngeno,Ngeneration,NlocQuant,NallQuant;
          float s,sigmaA,sigmaE/*,FreqAllQuant*/;
         // vector<float> Freqloc;
          vector<vector< float > > Freq;
          vector<float> FreqQuant;
          void save(ofstream&) const;

   private:
        char** arguments;
        void usage();
        void readparameters();
        void readfile(char*);
        void next(ifstream&);
        void checkparameters();
        int round(float);

        };


#endif
