# Supplementary material for: Pedigree-Free Estimates of Heritability in the Wild: Promising Prospects for Selfing Populations
Source: PLoS One. 2013 Jun 25;8(6):e66983. doi: 10.1371/journal.pone.0066983 (PMC3692515; doi:10.1371/journal.pone.0066983)
Supplement: Zipfile S1 — Simulation program in C++. (ZIP) [file pone.0066983.s005.zip › Random.hpp]

#ifndef RANDOM
#define RANDOM

class Random {
public:
       Random();
       ~Random();
       double uniform();
       double erand(double);
       int irand(int);//pas besoin de drand ici on utilisera uniform
       double nrand(double,double);
       void printSeeds(FILE*);
       
       
private: 
       double  S1, S2;//les seeds qui servent � l'algorithme
       long default_seed_1;
       long default_seed_2;
       const char* filename;
       };
       
       
#endif
